# Supplementary material for: Advancing Newborn Screening in Washington State: A Novel Multiplexed LC-MS/MS Proteomic Assay for Wilson Disease and Inborn Errors of Immunity
Source: Int J Neonatal Screen. 2025 Jan 10;11(1):6. doi: 10.3390/ijns11010006 (PMC11755445; doi:10.3390/ijns11010006)
Supplement: Supplementary file 1 [file IJNS-11-00006-s001.zip]

Archive with 1 entries (1 files):
- IJNS-3344349-supplementary.pdf
